# Supplementary material for: Ultrafast light targeting for high-throughput precise control of neuronal networks
Source: Nat Commun. 2023 Apr 5;14:1888. doi: 10.1038/s41467-023-37416-w (PMC10074378; doi:10.1038/s41467-023-37416-w)
Supplement: Supplementary file 7 — Source Data [file 41467_2023_37416_MOESM7_ESM.xlsx]

## Sheet: Figure 2
		Temporal accuracy (ms)
	Fig.2f-left	Dt (ms)	0.2		0.5		1		2		3			Fig.2f-right			Dt	Temporal accuracy - Global Mean (ms)
				SD		SD		SD		SD		SD							SD
			0.16933	0.33828	-0.09	0.41557	0.53333	0.37323	0.67333	0.47798	0.28	0.41433					0.2	0.13833	0.16114
			-0.07267	0.20761	0.03333	0.56495	-0.12	0.45152	0.23	0.20656	0.56667	0.59833					0.5	0.00241	0.20499
			0.312	0.63211	0.35333	0.25508	0.57333	0.29614	0.07667	0.41861	0.12	0.11372					1	0.10911	0.2437
			0.31	0.68855	-0.14333	0.14491	-0.11667	0.26957	0.61333	0.3054	-0.40333	0.16145					2	0.36547	0.33799
			0.22633	0.25341	-0.02667	0.23173	0.14667	0.09644	1.14167	0.4787	-0.54667	0.19026					3	-0.09461	0.31155
			0.36267	0.40398	0.4	0.45063	0.15	0.35398	0.34333	1.06066	0.19667	0.28024
			0.11733	0.5768	-0.70667	1.2103	-0.44333	0.24152	-0.09667	0.86267
			0.082	0.53173	0.18333	0.41461	0.61667	0.84129
			0.42833	0.40671			0.27	0.5574
			0.098	0.25974			0.04	0.53966
	Fig.2g		Temporal accuracy (ms)
				SD
		1st AP	0.5144	0.39758
		2nd AP	0.00947	0.08372
		3rd AP	-0.10011	0.39415
		4th AP	-0.34109	0.37566
		5th AP	0.09553	0.41138

## Sheet: Figure 3
	Fig.3f		cyclic Flit	conv Holo	cyclic Flit	conv Holo
			latency		jitter
			7.16	9.43	0.271846	0.41073
			9.82333	6.845	1.29805	0.07778
			7.11667	8.53	0.292632	0.60811
			8.27667	6.685	0.318957	0.03536
			9.26333	7.18	1.47615	0.07071
			8.75333	7.469	0.605007	0.81883
				7.58
				6.59
		Pcyc/Pstd						Inset
	Fig.3g	# of Holograms	12	20	40			Powers (mW)
								37.8
			2.9	3.1	7.1			13.5
			2.8	4.15				14.9
				2.8				11
								30.9

## Sheet: Figure 4
																						Fig.4c		dF/F	df/f <0.2 have been discarded
	Fig.4d																							Conv.Holo	FLIT H=4	FLIT H=9	FLIT H=16	FLIT H=23	Conv.Holo	FLIT H=4	FLIT H=9	FLIT H=16	FLIT H=23	Conv.Holo	FLIT H=4	FLIT H=9	FLIT H=16	FLIT H=23	Conv.Holo	FLIT H=4	FLIT H=9	FLIT H=16	FLIT H=23	Conv.Holo	FLIT H=4	FLIT H=9	FLIT H=16	FLIT H=23	Conv.Holo
																							Power (mW)	115	58	38	29	24	173	86	58	43	36	230	115	77	58	48	345	173	115	86	72	460	230	153	115	96	575
																								0.6997	0.213	0.5151	0.2204	0.4332	0.20605	1.096	0.91115	0.7214	0.85888	0.81405	0.27369	0.454	1.1134	3.0742	1.06505	0.88045	1.063	0.8477	0.6784	2.52343	1.50145	1.16	0.9807	1.1444	2.94805
			Pn,std/Pn,cyc																					0.6602	1.0675	0.2603	0.64365	1.9116	1.4287	1.5375	0.9011	0.87365	1.3966	2.6017	1.954	1.03015	1.33165	1.9976	4.1727	2.834	2.36515	1.6674	2.8612	5.9157	3.94513	3.65615	2.9944	4.0462	6.6267
		# of Holograms	0.3<dF/F<0.5		0.5<dF/F<1		1<dF/F<2		2<dF/F<3		3<dF/F<5		dF/F>5											0.86265	0.4806	1.4397	0.9681	0.7366	1.2572	0.9906	0.6373	0.37645	1.7976	1.5762	2.31606	1.2451	0.76045	1.68859	2.9432	3.2315	2.1181	1.79465	3.5386	3.77642	5.4295	3.7101	2.30465	5.2626	4.2252
			Mean	SD	Mean	SD	Mean	SD	Mean	sSDt.dev.	Mean	SD	Mean	SD										0.71885	0.93905	0.27825	0.2352	0.8163	1.59665	1.46905	2.1647	1.8731	1.0903	2.34165	1.6106	0.9923	3.0241	1.1963	3.74265	2.4336	2.0243	1.28545	2.5546	5.28165	3.58294	2.5523	2.01145	3.7976	6.42165
		4	2.01933	0.51391	2.04638	0.11162	1.71641	0.22688	2.08636	0.10291	1.79005	0.30985	2.29049	0.49405										0.40295	0.33345	0.20975	0.4791	0.2264	1.17785	0.2839	0.2548	0.2715	0.22765	0.8079	1.87405	2.3337	0.94215	1.15165	3.4039	1.97495	0.7231	3.11153	0.8012	3.9769	3.33703	3.4151	1.314	3.6472	4.1729
		9	3.56773	1.67878	3.25406	0.50147	2.86395	0.4616	3.13774	0.15848	2.93721	0.41938	2.94806	0.31476										0.46055	0.82705	0.3995	0.30635	0.34525	1.9402	0.51135	0.43325	0.4424	1.16785	1.47885	0.34225	1.4068	0.3633	2.14985	2.30085	2.50756	3.2357	0.93425	1.6333	2.41785	3.15805	4.0827	8.3131	2.2033	2.55285
		16	3.27076	0.75205	4.81456	0.90173	3.76426	0.434	3.41314	0.33269	3.58836	0.23587	4.54191	0.74826										0.2681	1.35835	0.44295	0.226	0.20165	0.26769	0.3103	0.239	1.3071	0.3103	2.4862	0.5789	0.32155	0.23475	0.3493	3.4462	1.52045	3.0728	2.32415	2.13965	5.28486	2.05545	1.5057	2.07725	2.42965	6.4162
		23	4.54761	1.85266	5.99222	1.39795	4.59532	0.838	5.3162	0.88376	4.16318	0.27801	4.17781	0.23061										0.34265	0.8474	0.7608	0.2014	0.59365	0.36065	0.62315	0.37375	1.44775	0.2844	1.26845	0.76745	0.24415	0.40988	0.26935	2.83445	0.56945	0.472	0.41237	3.24041	4.57745	1.93045	3.5788	2.61715	4.30207	5.37945
																								0.36975	0.31275	0.4903	0.2459	1.2896	0.44795	0.78755	0.40975	1.02435	0.55025	0.48965	0.41345	0.68225	0.20853	0.3934	0.74265	0.38001	0.30425	0.5175	0.4723	0.96665	0.74325	0.796	0.44898	0.7593	1.12165
																								1.1863	0.21325	1.2504	0.56557	0.66875	1.18555	1.92205	1.6605	0.385	0.30765	0.6336	0.70335	0.297	0.6884	0.66925	1.28189	0.53265	0.41015	0.35775	0.86303	1.8236	0.98965	0.68625	1.1065	1.1376	2.4376
																								1.08625	0.5004	0.232	0.26975	0.20995	0.5101	1.93035	1.90395	0.77765	0.67165	0.52795	1.84515	0.52675	0.2579	0.46765	0.71995	0.5069	1.16925	0.8692	0.5344	0.99667	0.6799	0.44813	0.55375	0.6014	1.02095
	Fig.4f																							0.5553	0.2323	0.44375	0.3714	0.3609	0.44863	0.61465	0.33155	1.0714	0.307	0.98055	2.53155	0.29255	0.6625	0.80772	1.49119	1.21645	0.51	0.57461	1.11525	1.94655	1.77245	1.38125	1.0952	1.36876	2.07693
		Ratio Responding cells																						0.42585	0.2804	0.325	0.20955	0.24578	0.51255	0.5195	0.52515	0.28005	0.70235	0.2231	2.37205	0.77767	0.6669	0.495	0.30965	0.2321	1.01675	1.0934	0.69465	0.5701	0.3691	0.795	0.7085	0.80865	0.67574
		Conv. Holo	FLIT	Conv. Holo	Conv. Holo	FLIT	Conv. Holo	Conv. Holo	FLIT	Conv. Holo	Conv. Holo	FLIT	Conv. Holo	Conv. Holo	FLIT	Conv. Holo	Conv. Holo	FLIT	Conv. Holo					0.2184	0.42137	0.8631	1.18735	1.79405	1.3464	0.21265	1.8138	0.32595	0.77252	0.6081	2.65935	2.17975	1.8551	1.79035	1.09374	0.69469	1.55555	1.1589	1.25365	1.3521	1.05745	1.08875	1.2344	0.809	1.62457
	Pn,std/n (mW)	1	1	1*sqrt(23)	2	2	2*sqrt(23)	3	3	3*sqrt(23)	4	4	4*sqrt(23)	5	5	5*sqrt(23)	7	7	7*sqrt(23)					1.1582	0.28355	0.63844	0.2251	0.30705	2.75775	0.43125	1.2033	0.3498	2.2556	0.71765	0.2659	2.6075	1.86175	2.41992	0.4263	0.4921	1.91254	1.7415	1.787	0.45728	0.2524	2.047	1.86363	1.83465	0.4253
		0.01739	0.23478	0.14783	0.06832	0.6087	0.62733	0.10145	0.72464	0.69082	0.10628	0.88406	0.83092	0.16522	0.88696	0.87826	0.30435	0.91304	0.77391					0.21095	0.469	0.24685	0.537	0.36985	2.6213	1.7434	1.9934	0.25995	0.51745	1.13055	2.0558	2.93495	0.2436	2.4086	1.27965	2.16435	3.14675	2.6009	2.71235	1.54765	0.66704	2.77285	2.4115	2.548	2.03665
																								0.24515	0.205	0.386	0.823	0.23295	2.16025	0.36475	0.48855	0.7756	1.09475	1.99595	1.02665	0.51755	2.30535	1.07245	2.30755	2.67715	3.31028	2.5391	2.96175	3.53055	2.74335	4.22675	2.8019	4.70235	4.60055
																										0.233	0.216	0.58615	0.9553	0.2571	0.3367	0.52275	0.50995	3.53475	1.8885	2.94975	1.55615	1.43475	4.1234	3.23955	4.40995	1.98875	3.5526	5.2524	4.48515	4.46346	3.67766	4.54775	5.6244
																										0.823		0.29645	0.3092	0.23225	0.2793	0.6614	0.2267	3.4473	1.21332	1.26515	0.626	1.9172	5.20775	3.52305	0.2204	0.2286	2.10345	6.60975	5.01964	5.59695	5.20488	5.0486	7.58975
	Fig.4e																									0.212		0.8701	1.7379	0.31725	0.34225	0.89155	0.2903	3.53725	1.06925	2.23	0.50755	0.91295	5.4143	5.09835	1.12455	2.59726	0.27815	7.0013	4.98905	0.3474	0.3806	2.93345	7.5913
			dF/F	df/f <0.2 have been discarded																						0.393		0.669	0.4458	0.7224	0.246	1.97135	0.32845	0.21725	2.4864	0.47345	0.21135	2.0081	5.50325	0.22415	2.56575	2.29615	2.73575	6.41825	5.89035	1.71355	3.31835	0.35136	6.93225
																												0.31175	1.53285	1.0174	0.20835	0.5551	0.3386	1.3133	0.82975	0.22465	1.16265	0.20295	0.33225	0.89549	1.51515	1.564	2.4952	0.88425	0.31315	3.16375	2.25815	3.77175	1.37525
			Conv. Holo	FLIT	Conv. Holo	Conv. Holo	FLIT	Conv. Holo	Conv. Holo	FLIT	Conv. Holo	Conv. Holo	FLIT	Conv. Holo	Conv. Holo	FLIT	Conv. Holo	Conv. Holo	FLIT	Conv. Holo								0.20325	0.4667	1.00874	0.40275	0.53865	0.2774	1.58955	0.3481	1.5663	1.4774	0.2079	3.4533	4.0118	0.3076	0.29335	1.42495	3.7083	1.4169	2.71915	1.84673	2.3562	4.46487
		Pn,std/n (mW)	1	1	1*sqrt(23)	2	2	2*sqrt(23)	3	3	3*sqrt(23)	4	4	4*sqrt(23)	5	5	5*sqrt(23)	7	7	7*sqrt(23)									0.35115	0.32185	0.50175	0.75	0.32555	1.09014	0.352	2.2294	0.62305	0.5607	2.26955	1.66565	4.9458	2.40055	2.5081	2.8075	3.6278	1.2216	2.05312	1.29255	4.19155
			0.22135	0.4332	0.6997	0.2446	3.0742	0.81405	0.4136	0.6784	1.06505	0.6936	1.1444	2.52343	0.3056	1.2474	2.94805	0.9736	2.0094	3.45696									0.23455	0.57255	0.2147	0.35	0.4369	2.0989	0.36795	0.95155	0.49395	1.0867	1.5112	1.6846	1.48445	0.24235	2.37555	2.5472	2.47295	4.2728	2.51555	2.7801	2.51789
			0.25195	1.9116	0.6602	0.3378	1.9976	2.6017	0.4432	2.8612	4.1727	0.4896	4.0462	5.9157	0.9166	4.7662	6.6267	1.52446	6.5462	8.1217									0.26145	0.23071	1.9671	0.759	0.22695	0.20275	0.22834	0.4117	0.4088	0.9593	3.3119	2.5638	0.29475	0.26845	0.28425	1.98555	2.29163	0.5294	0.33985	2.7865	2.99885
				0.7366	0.86265	0.2292	1.68859	1.5762	0.2121	3.5386	2.9432	0.33475	5.2626	3.77642	0.4137	6.0756	4.2252	0.8247	6.9106	4.63672									0.30069	0.566	1.90255	1.642	0.9241	1.03052	0.42922	0.22961	0.4179	0.2709	1.1086	2.06505	0.2283	0.2203	0.2109	4.5979	4.1135	3.53545	0.27835	0.81827	5.3309
				0.8163	0.71885	0.2067	1.1963	2.34165	0.20965	2.5546	3.74265	0.22035	3.7976	5.28165	0.593	4.7706	6.42165	1.121	6.0946	6.85565									0.4581	0.368	0.52585	0.765	3.06005	1.92785	0.41225	0.45335	0.24185	0.25255	1.2225	2.68655	0.3873	1.38165	1.4567	1.9776	2.40961	0.35875	0.2797	0.2038	2.29872
				0.2264	0.40295	0.2123	1.15165	0.8079	0.43655	0.8012	3.4039	0.85705	3.6472	3.9769	0.2099	4.0232	4.1729	0.56406	4.0472	7.1819									1.0606	0.859	0.57085	0.22791	0.56405	0.7777	0.38855	0.40525	0.283	0.34645	1.09555	0.3668	0.2231	2.2524	1.6517	2.5715	1.90645	0.36696	0.35045	0.20405	2.6145
				0.34525	0.46055	0.30545	2.14985	1.47885	0.20315	1.6333	2.30085	0.20155	2.2033	2.41785	0.24653	2.6553	2.55285	0.20993	2.9813	2.62885									3.0302		0.5073		0.82885	0.20585	0.45335	0.269	0.9416	0.3196	0.34185	0.27265	0.41165	1.05408	1.14916	2.79055	2.91255	0.3383	0.21043	0.43135	3.50937
				0.20165	0.2681	0.25235	0.3493	2.4862	0.20835	2.13965	3.4462	0.2313	2.42965	5.28486	0.4636	3.55965	6.4162	0.3562	5.97165	8.21357									0.68795		0.951		0.63265	0.2595	1.01027	0.2524	0.50941	0.3684	0.26075	0.3814	0.2363	0.2549	0.287	0.48385	0.3328	0.4543	0.2783	1.75121	0.30409
				0.59365	0.34265	0.34885	0.26935	1.26845	0.28315	3.24041	2.83445	0.3385	4.30207	4.57745	0.3359	5.69185	5.37945	0.36195	7.27585	6.72345									0.77465		0.349		1.08695	0.65115	0.2492	0.30435	0.7714	0.36347	0.2044	0.24625	2.1533	0.60095	0.2777	0.28675	0.35655	0.2821	2.08803	1.6717	0.48175
				1.2896	0.36975	0.30745	0.3934	0.48965	0.60705	0.4723	0.74265	0.23535	0.7593	0.96665	0.94275	1.0473	1.12165	0.3902	1.2283	1.20565									0.958		1.255		0.91915	0.3223	2.0374	0.79355	0.23205	0.6349	0.33955	0.4293	3.7754	0.72399	0.3399	0.2164	0.30465	0.50965	3.0674	1.2213	0.3014
				0.66875	1.1863	0.20599	0.66925	0.6336	0.22725	0.86303	1.28189	0.35885	1.1376	1.8236	0.21815	1.68935	2.4376	1.6256	2.40035	2.5336									0.2149		0.232		0.2286	0.20935	1.94086	0.76825	1.59455	0.26095	0.22995	0.2088	1.42655	0.5589	0.27355	0.41992	0.5334	0.2803	1.37305	0.341	0.47255
				0.20995	1.08625	0.29163	0.46765	0.52795	0.2121	0.5344	0.71995	0.2559	0.6014	0.99667	0.22015	0.7294	1.02095	1.55745	0.9334	1.06989											0.564		1.9191	0.36145	0.64785	0.24155	3.11435	0.21365	0.27815	1.92925	0.27365	0.33085	0.67345	0.28415	0.32125	2.9223	0.3559	1.68038	0.25195
				0.3609	0.5553	1.25948	0.80772	0.98055	0.2325	1.11525	1.49119	0.33755	1.36876	1.94655	0.22125	1.62502	2.07693	0.4699	2.00941	2.20555											0.208		0.709	0.44135	0.88855	0.24375	0.8661	1.4241	0.42455	4.1314	0.75297	0.351	0.4856	0.43555	0.40898	4.8094	0.40682	0.5289	0.23448
				0.24578	0.42585	0.47972	0.495	0.2231	0.52835	0.69465	0.30965	0.22496	0.80865	0.5701	1.42705	0.23553	0.67574	1.17891	0.58331	0.5841											0.649		0.6131	0.6341	0.4735	0.2947	0.85465	3.8144	0.2633	1.42475	0.5524	1.0896	0.4022	0.30024	0.3278	2.71555	0.88895	0.52255	0.29355
				1.79405	0.2184	0.71303	1.79035	0.6081	0.40385	1.25365	1.09374	0.21745	0.809	1.3521	0.2123	1.01937	1.62457	0.4679	1.23903	1.8351													0.67475	0.2194	0.92625	0.241	0.31295	0.80705	1.3748	0.4851	0.7843	0.91075	0.28045	1.6468	2.67429	2.64265	0.4257	0.75245	0.3543
				0.30705	1.1582	0.52018	2.41992	0.71765	0.20545	1.787	0.4263	0.69311	1.83465	0.45728	0.20455	0.66	0.4253	1.64775	0.621	0.7223													0.23225	0.52805	1.299	2.8111	0.3434	1.04785	3.99285	0.633	0.51225	1.18873	0.4504	4.38085	5.60454	1.0854	1.0018	0.6356	2.73284
				0.36985	0.21095	0.25112	2.4086	1.13055	0.20242	2.71235	1.27965	0.51869	2.548	1.54765	0.2105	2.00665	2.03665	0.5523	2.16865	2.30865														1.7666	0.612	2.54099	0.9071	0.2547	1.4297	0.81795	0.448	0.29395	0.30056	2.1657	2.65875	0.9457	1.0779	0.2638	4.80385
				0.23295	0.24515	0.3142	1.07245	1.99595	0.49956	2.96175	2.30755	0.23247	4.70235	3.53055	0.40785	3.561	4.60055	0.34625	5.264	6.03155														4.0922	1.147	0.66485	0.545	1.33465	0.30085	0.5249	0.4594	0.37305	0.9519	1.29092	3.7681	0.45945	0.48643	0.5202	2.6717
				0.58615		0.50558	1.43475	3.53475	0.35442	3.5526	4.1234	0.6258	4.54775	5.2524	0.22145	5.09735	5.6244	0.28144	6.13635	6.1564														1.14995	0.219	0.93985	0.357	1.73395	0.71994	0.76725	0.2578	0.29505	0.35095	2.7987	0.3382	0.82364	0.5472	0.3432	3.70485
				0.29645		0.25154	1.9172	3.4473	0.34791	2.10345	5.20775	0.29787	5.0486	6.60975	0.2819	5.75175	7.58975	0.28415	7.99175	8.47675														1.36865	0.32581	0.3984	0.962	0.37485	1.02385	0.44806	0.25794	6.57355	0.41465	1.34585	1.48934	0.82925	0.3366	0.43182	3.5817
				0.8701		0.23581	0.91295	3.53725	0.21327	0.27815	5.4143	0.20214	2.93345	7.0013		5.9756	7.5913	0.3088	7.7626	8.3783														0.31615	0.397	1.3493	0.633	0.25075	0.37559	0.29347	0.90755	3.94435	2.5141	0.5805	0.81829	0.493	0.70585	0.42555	1.75284
				0.669		0.86596	2.0081	0.21725	0.31703	2.73575	5.50325	0.23919	0.35136	6.41825		4.63745	6.93225	0.262	5.88545	7.75225														1.471	0.211	2.603	2.009	1.32315	0.34205	0.62055	1.28175	1.4881	5.47533	0.54405	0.8149	0.6574	1.1736	1.1799	0.6105
				0.31175		0.45962	0.20295	1.3133	2.37555	2.4952	0.33225	0.27697	3.77175	0.88425		0.3586	1.37525	0.66523	1.0976	2.37825														0.22315	0.359	0.732	0.523	0.20411	0.94215	0.2309	0.46255	1.38665	1.31805	1.09615	1.01225	0.35235	1.02275	0.48595	0.59505
				0.20325		0.23766	0.2079	1.58955	1.05064	1.42495	3.4533		2.3562	3.7083		4.79075	4.46487	2.64405	6.17432	5.7203														0.2683		0.358	0.929	0.2134	0.48755	0.57135	0.42575	0.57895	2.16285	0.71955	0.66325	0.64855	1.6314	0.61065	1.27315
				0.37262		0.2655	0.5607	1.09014	0.7558	2.5081	2.26955		1.29255	2.8075		2.4482	4.19155	0.8273	5.3862	4.93755																0.237	0.227	0.2686	0.4848	1.7094	0.3167	1.49472	0.4597	0.60996	0.4467	1.4833	0.54595	0.21815	0.67462
				0.22888		1.13593	1.0867	2.0989	0.42617	2.37555	1.5112		2.7801	2.5472		2.25495	2.51789	0.6093	2.67495	3.0962																1.446	0.71921	2.7001	0.4062	0.29225	4.3171	0.2561	2.06165	0.5612	0.66767	0.50155	0.77505	4.08352	0.5898
				0.29594			0.9593	0.20275	0.22668	0.28425	3.3119		2.7865	1.98555		0.24465	2.99885	0.73025	2.19365	3.02155																0.52844	0.266	1.124	0.3322	0.51738	3.92003	1.974	0.2875	0.43262	0.2679	0.51975	0.2323	7.12005	0.6352
				0.40227			0.2709	1.03052	0.77076	0.2109	1.1086		0.81827	4.5979		3.6631	5.3309	0.4957	5.7171	5.3569																0.20683	0.218	0.8101	0.47003	3.7374	1.22185	1.024	2.56695	0.35435	0.69035	0.5787	0.50705	1.88805	0.7992
							0.25255	1.92785	0.85454	1.4567	1.2225		0.2038	1.9776		2.93255	2.29872	0.27255	5.10655	2.5726																0.271		0.55435	0.50735	3.30712	2.41885	0.496	1.03385	0.66145	1.8074	5.9491	4.49255	3.30185	0.5516
							0.34645	0.7777	0.26126	1.6517	1.09555		0.20405	2.5715		2.4138	2.6145	0.2063	1.03207	0.2766																0.376		0.35046	1.0911	0.75135	0.9284	1.706	0.54875	0.56493	0.5492	4.62231	5.08035	0.7467	0.71045
							0.3196	0.20585	0.57616	1.14916	0.34185		0.43135	2.79055		3.4845	3.50937	0.24835	2.7758	2.7425																0.478		0.80075	0.4104	2.28655	2.4183	0.898	2.21915	1.3761	0.7928	1.51885	1.9671	3.09003	0.68435
							0.3684	0.2595	0.32698	0.287	0.26075		1.75121	0.48385		0.2358	0.30409	0.2451	3.4465	3.47255																0.321			0.68205	0.7515	3.166	0.44	0.85745	0.4694	0.40065	3.58185	2.58865	0.4175	1.5801
							0.36347	0.65115	0.52123	0.2777	0.2044		1.6717	0.28675		0.20705	0.48175	0.22445	0.5438	0.52685																			0.33935	1.56825	1.072	0.244	0.4711	0.97705	4.8024	1.3134	0.8606	4.40295	0.6234
							0.6349	0.3223	0.394	0.3399	0.33955		1.2213	0.2164		0.42235	0.3014	0.21495	0.30925	0.44775																			3.53338	0.2369	0.527	0.35731	0.90722	0.49835	3.75403	3.3303	1.8514	1.09285	0.83512
							0.26095	0.20935	0.36489	0.27355	0.22995		0.341	0.41992		0.21928	0.47255	0.24312	0.28205	0.2584																			5.6002	2.368	0.668	2.955	3.8231	5.0476	1.38685	0.39215	3.024	0.69975	0.31836
							0.21365	0.36145	1.05072	0.67345	0.27815		1.68038	0.28415		0.3599	0.25195	0.2066	0.32251	0.48755																			1.98695	1.443	0.456	0.27536	1.40593	6.41318	3.62755	4.891	1.221	3.04957	5.6256
							1.4241	0.44135	0.46258	0.4856	0.42455		0.5289	0.43555		1.7227	0.23448		0.48195	0.26315																			3.07465	0.277	0.962	2.018	1.5351	2.44495	2.35033	1.792	0.692	0.86545	6.9492
							3.8144	0.6341	0.84056	0.4022	0.2633		0.52255	0.30024		1.83612	0.29355		0.35806	0.40955																			0.86215	0.34631	2.552	0.918	0.21805	4.12365	2.49725	0.644	2.719	0.9501	2.6711
							0.80705	0.2194	0.28692	0.28045	1.3748		0.75245	1.6468		2.1663	0.3543		2.1187	0.3433																			3.10238	0.96061	2.302	0.25	0.62096	1.34415	0.29526	1.176	1.14118	1.6466	4.75496
							1.04785	0.52805	0.28383	0.4504	3.99285		0.6356	4.38085		0.459	2.73284		3.9157	3.0288																			0.3726	1.144	1.762	1.11973	0.73835	4.267	3.32703	0.79794	1.129	4.9631	2.44515
							0.2547	1.7666	0.30254	0.30056	1.4297		0.2638	2.1657		1.35875	4.80385		3.2253	5.02685																			0.26815	1.563	0.611	0.725	0.48814	0.4606	1.609	1.743	0.317	1.526	4.437
							1.33465	4.0922	0.22659	0.9519	0.30085		0.5202	1.29092		1.7577	2.6717		4.36444	2.9227																			0.22815	0.324	1.59234	0.35516	0.88475	0.97433	0.36758	0.214	0.53254	1.39735	0.5696
							1.73395	1.14995	0.24557	0.35095	0.71994		0.3432	2.7987		0.56673	3.70485		3.62475	3.94985																			0.6023	0.46349	0.776	0.293	0.35225	0.6235	0.908	2.482	3.53	1.8771	2.5203
							0.37485	1.36865	0.3605	0.41465	1.02385		0.43182	1.34585		0.61555	3.5817		1.8307	3.37409																				0.57631	0.20158	0.21483		0.4971	0.37438	3.138	0.831	1.04125	0.72478
							0.25075	0.31615	0.3933	2.5141	0.37559		0.42555	0.5805		0.84245	1.75284		0.6879	1.58585																				0.359	0.479			0.59949	1.516	0.42556	3.12237	0.72919	0.3019
							1.32315	1.471	0.3546	5.47533	0.34205		1.1799	0.54405		0.7016	0.6105		0.80055	0.60208																				0.35118	1.24			0.3119	1.76527	2.64436	1.405	0.52569	0.8985
							0.20411	0.22315	0.72391	1.31805	0.94215		0.48595	1.09615		0.39489	0.59505		0.88045	0.67705																				0.445	0.201			0.3549	2.172	1.156	0.304	0.20238	1.3031
							0.2134	0.2683	1.84586	2.16285	0.48755		0.61065	0.71955		0.62536	1.27315		0.7126	1.38715																								0.34715	1.396	1.74	0.85689	1.00398	2.38045
							0.2686	0.32926	1.04696	0.4597	0.4848		0.21815	0.60996		0.4902	0.67462		0.4458	0.81755																								0.2044	0.27706	0.801	0.97		0.4779
							2.7001	0.30482	0.64048	2.06165	0.4062		4.08352	0.5612		0.36837	0.5898		0.6172	0.7828																								0.79735	0.80144	0.49621	0.25033		0.2814
							1.124	0.49781	0.26411	0.2875	0.3322		7.12005	0.43262		0.6704	0.6352		0.6402	0.7792																								1.9833	0.76405	1.088	0.48033		0.22385
							0.8101	1.16358	0.29466	2.56695	0.47003		1.88805	0.35435		0.49355	0.7992		0.38545	0.7592																								0.9235	0.366		0.291		0.46885
							0.55435	0.32237	0.28129	1.03385	0.50735		3.30185	0.66145		1.3879	0.5516		0.7184	0.52643																									0.454				0.31655
							0.35046	1.04781	0.48316	0.54875	1.0911		0.7467	0.56493		0.54695	0.71045		0.49855	0.63361																									0.753				2.20135
							0.80075	0.5468	0.62155	2.21915	0.4104		3.09003	1.3761		0.89165	0.68435		1.6739	0.60835																													2.1943
							0.20425	0.74332	1.91861	0.85745	0.68205		0.4175	0.4694		0.5056	1.5801		0.60094	1.6741																													3.1525
							2.29281	0.49773		0.4711	0.33935		4.40295	0.97705		0.38215	0.6234		0.82613	0.6904
							0.23085	1.68792		0.90722	3.53338		1.09285	0.49835		5.0631	0.83512		0.5576	1.40105
							1.12472	0.21745		3.8231	5.6002		0.69975	5.0476		7.72005	0.31836		0.32815	0.63595
							0.34582	1.05134		1.40593	1.98695		3.04957	6.41318		2.41505	5.6256		6.2491	0.46935
							0.61561	1.35885		1.5351	3.07465		0.86545	2.44495		4.31085	6.9492		8.99105	6.01219
							0.92907	0.7884		0.21805	0.86215		0.9501	4.12365		1.75689	2.6711		3.31405	7.5352
							0.37987	0.69534		0.62096	3.10238		1.6466	1.34415		3.91765	4.75496		5.81185	3.51495
							0.21558	0.27003		0.73835	0.3726		4.9631	4.267		0.55533	2.44515		3.1867	5.76965
							0.39141	0.45582		0.48814	0.26815		1.526	0.4606		5.37995	4.437		5.39465	2.84515
							1.05531	0.27003		0.88475	0.22815		1.39735	0.97433		1.81485	0.5696		0.9445	5.25404
							0.47069	0.5649		0.35225	0.6023		1.8771	0.6235		0.98175	2.5203		7.25395	0.5946
							0.378	1.48706		0.37205	0.29257		1.04125	0.4971		4.04915	0.72478		2.26485	0.72009
							0.48589	0.46536		0.39666	0.47287		0.72919	0.59949		1.29945	0.3019		1.30075	1.28149
							1.06008	0.39775		0.80655	1.03507		0.52569	0.3119		1.3471	0.8985		4.89915	0.95979
							0.35486	0.29257		0.5607	1.49457		0.20238	0.3549		0.20295	1.3031		1.99397	1.21012
							0.87855	0.22496		1.65542	0.23247		1.00398	0.34715		1.94609	2.38045		1.5121	1.50504
							0.70552	1.20645		0.22909	0.41474		0.6672	0.2044		7.1711	0.4779		1.36695	2.96154
							0.41638	0.92362		0.2475	1.26169		0.57903	0.79735		1.95665	0.2814		4.8006	1.19517
							0.30945	0.27003		1.63793	0.94616		0.7152	1.9833		2.10235	0.22385		8.7801	1.2764
							0.22256	0.97621		0.63945	1.05134		1.0282	0.9235		2.5221	0.46885		2.615	0.69357
							0.22855	0.93354		0.76107	1.06933		0.6628	0.21745		1.28433	0.31655		3.00222	4.16335
							0.31707	0.92233		1.03212	1.3		0.36955	0.36018		0.79535	2.20135		3.0711	1.49654
							1.12225	0.29257		1.74381	0.38272		2.22152	0.85576		0.57576	2.1943		2.35425	0.7675
							0.47287	0.22496		0.61652	0.2475		0.42915	0.7283		1.30675	3.1525		1.29335	1.08197
							0.25653	0.33013		0.42253	1.5697		0.55765	0.29257		0.65995	0.92386		0.78854	1.61268
							0.3076	1.11819		1.50135	1.67775		0.51915	1.86798		0.63661	0.91457		1.36275	2.66029
							0.33369	0.21745		1.39589	1.83264		0.37078	0.27755		0.576	0.68871		0.95795	1.51946
							0.20253	0.82596		1.67384	0.92407		0.58495	0.48388		1.02221	0.69978		0.84531	1.39084
							0.24361	0.21501		0.89357	0.25501		0.74408	1.66683		0.3813	0.7976		0.8025	1.04309
							0.32598	0.53405		0.79918	0.80313		0.88885	1.52462		0.61728	2.43443		1.11279	0.7157
							0.49243	0.24275		0.77136	0.88606		0.63196	1.12646		2.29571	0.59795		0.45468	0.46385
							0.31904	0.61298		0.25243	0.20242		0.52546	0.94475		0.79808	1.06778		1.39407	0.62432
							0.63451	0.39747		1.30946	0.80342		1.1903	2.27024		0.85301	0.61728		3.04477	1.36946
							0.39819	0.46428		0.23275	1.69682		1.26905	0.38272		0.57566	2.08762		0.80921	0.25149
							0.49937	0.25937		0.51812	1.55999		0.25223	0.33013		2.11871	0.80456		1.00257
							0.44388	0.42388		0.21614	0.20242		2.44805	1.84766		0.57759	0.7475		0.75599
							0.21539	0.27842		1.58881	0.21745		0.66459	1.77833		0.36616	0.70744		4.27886
							0.8103	1.27088		1.15598	0.51043		0.31511	1.88523		0.37453	1.49158		1.08756
							0.42491	0.6034		0.62956	0.26252		1.67487	0.98706		0.61416	1.71121		0.48656
							0.28992	0.4013		0.25746	1.29174		1.55254	0.3677		1.20222	1.06182		0.85309
							0.33685	0.43758		0.39458	1.57539		1.52124	0.72078		0.63674	1.19291		1.23009
							1.09828	1.34149		0.26531	0.26252		1.3782	1.03631		0.90164	0.5822		2.25644
							0.96943	0.8267		0.26628	0.79591		2.22815	0.34516		0.36888	0.45498		0.90352
							3.89331	0.49745		0.47959	0.33765		0.7613	0.22496		0.32953	0.39121		1.22762
							3.48327	0.66238		0.93365	0.58556		0.91611	1.37291		0.25049	0.93508		0.52731
							1.96188	0.28419		1.14	2.13219		2.64435	1.79633		0.69111	0.42001		0.54311
							0.71698			0.2239	1.27671		1.91018	1.89425		0.2413			0.38989
							1.35419			0.92222	1.94563		2.48597	0.23247					0.53078
							1.33541			0.56555	0.27755		1.20545	0.39023					0.96205
							2.00803			0.23191	0.27755		0.57464	0.30008					0.35894
							1.23759			0.83895	0.45033		1.878	0.68322
							1.58187			1.71027	0.34516		1.04254	0.59307
							1.1014			0.97132	0.26252		2.27437	1.01377
							2.07426			0.71327	0.35267		0.33284	1.83317
							3.63397			0.37289	0.28506		1.188	0.4278
							0.63902			0.29644	1.75737		0.62974	1.63963
							2.10923			0.2138	0.72078		2.06144	0.59307
							1.83718			0.78074	0.7884		1.73415	0.36018
							1.53944			1.00564	0.33595		1.44364	0.25501
							1.51863			0.80026	0.27696		0.41327	0.74332
							2.03273			0.72774	0.47163		0.23808	2.32692
							1.56076			0.81862	1.54666		1.24086	1.87883
							1.037			0.80885	0.37453		0.22119	2.26092
							1.57264			0.67906	1.19363		0.43735	0.37521
							0.98405			0.62312	0.45374		0.73074	0.28506
							2.22279			0.7943	0.24968		0.93327	0.20242
							0.60989			0.91392	0.62273		2.2	0.29257
							1.1055			0.24666	0.22261		1.73882	0.45785
							0.36922			0.50154	0.79373		0.30113	0.43531
							0.65753			0.4855	0.31415		0.32567	0.51795
							0.74159			1.22068	0.53128		1.37847	0.33765
							0.63787			0.26099	0.73975		0.56693	0.23998
							1.11531			0.23581	0.8959		0.32755	0.22496
							1.18669			1.31133	0.78975		1.07039	2.13236
							1.38608			0.54518	0.49105		0.72944	0.44282
							3.32077			0.25079	0.43742		2.16957	0.8485
							1.59074			0.33985	1.58625		2.4678	0.90736
							1.7774			0.70968	1.25967		2.5072	0.5804
							0.57621			0.23202	0.66591		2.40985	0.52615
							0.97983			0.67276	0.81744		0.70561	0.39171
							1.06491			0.24272	1.59146		0.77712	0.63115
							1.2213			0.54344	1.31296		0.41993	2.32346
							0.32882			1.02971	0.57063		0.83095	0.48324
							2.21522			0.94088	1.26356		2.11204	0.83972
							0.50548			0.31404	0.23		0.35316	0.56179
							1.40623			0.29915	0.20885		2.73618	1.40458
							1.03855			1.31477	1.5065		1.69726	0.72112
							1.28815			1.09864	1.51316		1.69209	0.4503
							0.70284			0.4696			1.31427	0.36066
							1.47243			0.61098			1.71308	0.75491
							2.85849			1.50859			0.98165	1.21577
							2.93541			1.48505			0.4209	0.58564
							2.80559			0.59261			0.20653	1.06486
							2.46226			0.69444			0.29225	0.38704
							1.55585			0.55618			0.22496	0.26488
							1.62132			4.77273			1.23164	0.26512
							1.75071			3.22045			1.87934	0.83087
							2.56849			3.11667			1.32128	0.30255
							1.40224			1.43738			0.464	1.90087
							1.50907			2.2356			0.39859	1.03903
							0.36948			2.07624			0.72077	1.3103
							0.6705			1.43323			0.36373	0.21591
							0.69335			1.35512			0.54792	1.30683
							0.54882			2.1792			1.92812	0.94212
							0.6162			2.58498			0.44474	0.50564
							0.3227			2.85644			0.64398	1.61338
							0.93466			2.32416			0.39533	1.32361
							2.40708			0.95736			1.21667	0.83578
							1.91064			2.64505			0.62809	1.17866
							3.68467			2.53837			0.31702	1.81797
										2.11864			0.3884	1.45043
										1.95072			0.31962	1.1604
										2.76078			0.95764	1.4171
										1.6948			0.48762	0.26975
										1.60779			0.83228	1.81402
										1.53155			0.32031	1.83682
										1.15396			0.63398	0.69286
										2.50906			1.12248
										1.22571			1.36465
										0.42123			0.93281
										0.33194			0.40719
										1.84522			0.52406
										0.6158			1.42968
										0.90486			1.16826
										1.26556			0.64698
										0.85184			1.04328
										1.8375			1.6364
										2.00776			1.36646
										1.93701			0.82482
										3.86293			1.13027
										1.9808			0.24421
										1.92123			1.46592
										0.68146			1.22813
										1.15581			0.30181
										1.26287
										1.88717
										0.48273
										3.05087
										0.82071
										1.84732
										1.498
										1.50101
										0.83975
										2.01297
										3.42303
										3.27423
										3.81925
										2.9216
										2.61504
										2.1902
										2.62834
										3.16438
										2.29608
										1.89794
										1.39527
										1.13135
										1.41662
										0.87385
										1.53551
										0.7928
										1.03821
										2.92199
										2.97287
										4.20362
[truncated: 9 more columns]

## Sheet:  FigS3
								Suppl. Fig,S3g							Suppl. Fig,S3j								Suppl, Fig,S3k
			FWHM (um)	Ellipticity	Intensity			ALL DATA							ALL DATA				histogram				ALL DATA
	Suppl. Fig,S3a										Statistics per hologram				Tiled hologram	Zspot	FWHMz		Axial direction - BINS	mean(FWHMz)	SD(FWHMz)		Norm. Intensity
		Number of Tiled holograms						Tiled hologram	(FWHMztilt - FWHMzZ)/FWHMzZ (%)		Tiled hologram	mean	SD		4	-117	13.712		[-150;-100]	12.6819	2.5851		0.925712
		2	5.6	1.7	1			-6	16.859		-6	12.8648	9.8313		4	-33	5.89678		[-100;-50]	9.3338	1.5627		1.09102
		5	5.5	1.8	1			-4	7.77023		-4	5.5779	6.6552		4	60	9.17369		[-50;0]	6.4716	0.5789		0.985521
		10	5.6	1.5	0.9			-2	3.3516		-2	4.269	2.7917		4	-141	11.0036		[0;50]	7.3578	1.2991		0.818727
		20	5.5	1.4	0.8			0	1.94401		0	-0.0421	2.2406		4	-31	6.28421		[50;100]	14.2391	2.8267		0.945463
		30	6	1	0.6			2	6.0836		2	0.8287	4.9451		4	-123	17.2212		[100;150]	18.221	2.4992		0.846368
		40	5.5	0.9	0.4			4	1.10885		4	0.9118	3.7076		4	-26	5.92463						1.23648
		50	5.5	0.6	0.3			6	19.316		6	13.8118	8.4633		4	65	13.3024						1.02963
								-6	2.79517						4	-137	13.2553						0.878426
	Suppl. Fig,S3c		I/Imean		I/I0			-2	3.56958						4	-17	6.80617						1.08391
				SD		SD		0	3.35021						4	-107	8.14111						0.930995
		Tiled hologram						2	4.37875						4	-15	6.01904						1.10734
		-6	0.74058	0.27018	1	0.25168		4	4.52165						4	74	14.7214						1.03368
		-4	0.95636	0.35271	1	0.16857		6	31.6191						4	-128	17.445						0.791707
		0	1	0.30898	1	0.18788		-6	17.5012						4	10	7.23932						1.25841
		4	0.94248	0.27245	1	0.18941		-4	5.15249						4	61	9.99322						0.996271
		6	0.72614	0.233	1	0.17161		-2	1.73337						4	-97	10.5669						0.933762
								0	-3.9092						4	-11	7.23061						1.2582
	Suppl. Fig,S3e		FWHM (um)					2	-2.08421						4	72	13.2063						0.934596
				SD				-6	9.86839						4	-106	14.4865						0.937417
		Tiled hologram						-2	7.09926						4	14	7.58804						1.03486
		-6	6.94108	0.72719				0	1.40591						4	83	13.9585						0.91101
		-4	6.02691	0.60405				4	-0.532093						4	-74	9.47969						1.03264
		0	6.29489	0.65677				6	13.5324						4	8	6.03055						1.1759
		4	6.08666	0.36204				-6	1.58466						4	89	14.7323						0.912137
		6	7.12946	0.5679				-4	10.6356						4	-102	12.2194						0.919871
								0	1.64271						4	15	10.2811						1.1158
								2	-5.9843						4	95	20.4356						0.955549
								4	-2.37942						4	-74	7.97193						1.04561
								6	1.56896						4	-11	7.16858						1.17844
								-6	4.7384						4	98	17.0551						1.00065
								0	0.116216						4	-79	11.0252						0.991423
								4	1.40727						4	21	6.34423						1.0935
								6	24.6756						4	61	9.66437						0.985542
								-6	13.3817						4	-71	8.78635						0.881303
								0	-1.55312						4	13	6.14198						1.0996
								2	9.56021						4	110	18.7097						0.876709
								0	1.98259						4	-69	7.2115						1.12856
								-6	19.5832						4	22	6.79196						1.1911
								-4	9.33413						4	101	23.65						0.91578
								-2	9.43178						4	-70	8.1783						0.96842
								0	-1.17381						4	16	9.30866						1.08862
								2	-0.458748						4	113	17.7857						0.843287
								4	2.64466						4	-71	6.68523						1.09506
								6	8.89628						4	24	7.10578						0.940227
								-6	19.2391						4	103	18.8873						0.80023
								-4	3.50673						4	-69	7.33294						0.904123
								-2	-0.735399						4	-70	12.4195						0.890418
								0	0						10	-123	13.2447						0.904849
								2	-2.83377						10	-24	5.72767						1.03584
								4	9.02721						10	66	12.5597						1.2225
								6	12.0101						10	-30	6.62107						1.02515
								-6	12.9373						10	70	12.6014						0.926133
								-4	14.7631						10	-115	12.2849						0.906214
								0	1.08456						10	-3	6.71343						1.11707
								2	0.435586						10	75	16.0842						1.01453
								4	-0.655569						10	-119	12.7358						0.999767
								6	15.8388						10	-25	6.61571						0.920168
								-6	8.53979						10	80	14.6976						0.997811
								-4	-0.0963989						10	-111	11.3199						1.18904
								-2	4.11648						10	13	6.81149						0.976375
								2	0.948826						10	88	14.5652						0.92526
								4	-0.961617						10	-117	16.2443						0.843699
								6	8.07754						10	-2	7.17312						1.11887
								-6	30.1353						10	83	13.0717						1.08789
								-4	-6.44314						10	-92	10.7663						1.0762
								-2	5.35067						10	15	6.07757						0.9499
								2	6.49812						10	88	13.3032						1.10832
								4	-1.97944						10	-113	10.535						1.13563
								6	5.13974						10	1	8.16066						1.07496
								-6	27.4175						10	102	16.2507						0.913383
								-2	3.53436						10	-84	10.6466						0.843643
								0	-0.781148						10	16	6.9131						0.853286
								2	-6.14288						10	97	17.4083						1.21428
								4	3.67325						10	-84	8.4569						1.06596
								6	18.0039						10	2	9.72111						0.956518
								-6	-4.47319						10	103	15.8756						0.919018
								-2	5.23852						10	-75	12.1995						0.945574
								0	-0.139301						10	29	9.95743						1.06547
								2	-0.456435						10	106	20.7615						1.00223
								4	-4.93292						10	-77	9.99151						0.922382
								6	4.77219						10	13	8.76717						0.86925
								0	-4.55973						10	104	13.7523						0.901358
								6	16.1026						10	-72	8.88723						1.3394
															10	33	7.62213						0.968716
															10	120	16.0079						0.940948
															10	-75	9.63124						1.06455
															10	15	8.39578						1.24377
															10	112	19.3658						0.949862
															10	-71	8.85496						0.881521
															10	34	6.05097						0.933201
															10	126	20.0052						0.931721
															10	-74	9.8722						1.06337
															10	30	7.59428						1.08283
															10	124	19.4676						0.896922
															10	-64	7.09433						0.948818
															16	-141	8.71622						1.18227
															16	2	6.76478						1.03687
															16	63	10.5487						0.925806
															16	-145	9.44447						0.921006
															16	-29	7.35606						0.878157
															16	67	9.99272						1.15364
															16	-120	12.9914						1.06434
															16	-29	5.65424						0.929631
															16	68	10.9724						0.891951
															16	-137	11.4273						0.904719
															16	-28	5.72828						0.995539
															16	75	14.4547						1.0402
															16	-115	16.5166						0.931324
															16	-15	6.55677						0.932872
															16	71	15.7227						0.889948
															16	-124	11.0215						1.28485
															16	-25	6.18822						1.19131
															16	88	18.1904						1.00551
															16	-107	10.4202						1.01525
															16	-2	6.71233						0.881269
															16	79	14.3392						0.952772
															16	-110	14.9672						1.14084
															16	-17	6.14159						0.924881
															16	90	18.8672						0.90052
															16	-104	12.331						0.835091
															16	2	6.66643						0.993755
															16	86	16.5968						1.06281
															16	-15	5.9313						0.9277
															16	106	21.068						1.008
															16	-99	12.0222						0.923028
															16	0	7.45288						0.833308
															16	89	15.9446						1.27842
															16	-72	8.92503						0.911763
															16	5	5.65782						0.945736
															16	109	15.9742						1.33076
															16	-92	9.19441						0.96284
															16	6	6.33258						0.960427
															16	99	16.8269						1.29883
															16	-71	9.51522						1.11162
															16	12	6.21496						0.84172
															16	111	17.4326						1.12024
															16	-71	8.80033						0.973259
															16	31	6.54146						0.871224
															16	78	14.1832						1.03233
															16	-75	8.16214						0.903325
															16	16	7.57824						1.03335
															16	116	16.5427						1.04848
																							1.02155
																							1.08997
																							0.965389
																							0.91992
																							0.884651
																							1.2292
																							0.9832
																							0.956291
																							1.27938
																							0.939184
																							0.95158
																							0.906648
																							0.976153
																							0.929081
																							0.917324
																							0.984771
																							1.13235
																							0.877
																							0.967424
																							0.98264
																							0.944471
																							0.879264
																							0.996704
																							0.968925
																							1.05546
																							0.998929
																							0.90053
																							0.884706
																							1.02246
																							0.99722

## Sheet: FigS6
	Suppl. Fig.S6a	Jitter (ms)	Mean	SD
			0.43086	0.25724
			0.10901	0.0627
			0.09128	0.0624
			0.07073	0.05541
			0.35144	0.13576
			0.28787	0.29348
			0.14862	0.08338
			0.23513	0.14321
			0.22321	0.13973
			0.45115	0.32121
			0.39582	0.25945
			0.34544	0.24948
			0.20028	0.13375
	Suppl. Fig.S6b	Latency (ms)	Mean	SD
			7.18667	1.58907
			5.37122	0.29115
			4.70974	0.42423
			3.93364	0.22998
			5.33303	0.65482
			6.71583	0.97643
			8.272	0.34178
			5.79	0.77966
			6.15515	0.74991
			7.29867	0.26536
			6.00556	0.63898
			6.49133	0.81948
			7.48944	0.32186

## Sheet: FigS7
	Suppl. Fig.S7b	Percentage error (%)
		2.95425
		3.2218
		8.67623
		1.00836
		4.31811
		2.49704
		2.61176
		1.49658
	Suppl. Fig.S7c	Tiled holograms	Norm peak amplitude (pA)
		4	0.68437
		6	0.80014
		8	0.74495
		12	0.85071
		14	0.85573
		16	0.56497
		10	0.96752
		5	0.83465
		7	0.85909
		9	0.88735
		11	1
		13	0.77588
		15	0.7172
	Suppl. Fig.S7f	Percentage error (%)
		3.67614
		0.37421
		0.46209
		0.86222
		2.18146
		0.66864
		0.25199
		3.276
		1.45294
		1.85422
		0.19452
		1.03876

## Sheet: FigS8
		Temporal accuracy (ms)
	Suppl. Fig.S7b	Dt (ms)	0.2		0.5		1		2		3
				SD		SD		SD
			-0.01	0.02	0.00333	0.03512	0	0.01732	-0.01667	0.02517	0.01	0.01
			0.01	0.0239	-0.005	0.03391	-0.01	0.02646	0	0.01	-0.01333	0.03215
			0.00667	0.01155	-0.005	0.03834	0.00667	0.02082	-2.22045e-16	0.02	-0.01333	0.03512
			0.01333	0.01211	0.00667	0.02082	-0.01	0.01732	0.00667	0.02517	0	0.02
			-0.00333	0.02309	-0.04	0.02646	0.00333	0.02517	0.00333	0.01155	-0.02333	0.01528
			0.00333	0.03502	0	0.02	-0.04667	0.02082	0.00667	0.03786
			0	0.02646			0	0.05568
							-0.01	0.02

## Sheet: FigS9
	Suppl. Fig.S9c	Temporal accuracy (ms)	Mean	SD	Mean	SD	Mean	SD	Mean	SD	Mean	SD
			1st AP		2nd AP		3rd AP		4th AP		5th AP
			-0.52	0.16371	-0.08333	0.07095	-0.70334	0.11061	-1.01666	0.14154	-0.76667	0.13429
			-0.85667	0.33946	0.01	0.24208	-0.60667	0.47083	-1.26334	0.50562	-0.95667	0.60672
			0.1475	0.17633	0.345	0.12396	-0.06501	0.06608	-0.29501	0.07188	-0.77501	0.11902
			-0.44667	0.08021	-0.01334	0.2108	-0.08334	0.13503	0.41001	0.20999	-0.25666	0.05859
			-0.71	0.17	0.00667	0.03215	0.97001	0.28618	0.04333		1.565	0.26163
			0.67333	0.02517	-0.02	0.14106	0.59	0.151	0.04001		0.33334	0.03514

## Sheet: FigS10
	Suppl. Fig.S10b
								Inset
		# of Holograms	x12	x20	x30	x50		Powers(mW)
		Pcyc/Pstd	1	1	1.5	1.5		37.8
			1	1	1	--		13.5
			1	1	1.7	2.9		14.9
			1	1	1.65	3.04		11
			1	1	1			30.9
	Suppl. Fig.S10c
		# of Holograms	x12	x20	x30			# of Holograms	x12	x20	x30
		Latency (ms)	45.0333	81.8925	61.5667			Jitter (ms)	10.1925	3.48531	3.61156
			54.78	65.695	119.657				7.95749	39.8879	32.0689
			57.87	82.08	--				5.66707	13.4813	--
			56.9467	66.78	95.925				11.1328	13.9027	35.6028
			45.4533	79.5667					4.52348	14.2858

## Sheet: Fig S11
	Suppl. Fig.S11a-ii						Suppl. Fig.S11a-iii					Suppl. Fig.S11c		Suppl. Fig.S11d
		FWHM(um)					Norm, Fluorescence					Nor. Fluorescence		Line	Z position (µm)	FWHMz (µm)
		16 spots	36 spots	64 spots	100 spots		16 spots	36 spots	64 spots	100 spots		0.86978		17	-421	28.6428
												0.507353		19	-448	23.3629
		14.0098	16.5097	13.8809	16.9181		1.2127	0.949291	1.35878	1.87243		0.185513		21	377	18.7374
		16.7695	17.1252	14.4814	18.0627		1.12848	1.29449	1.77232	0.763516		1.33166		23	-402	40.3582
		16.452	18.1953	18.6229	16.3476		1.25481	0.762309	1.08308	1.29071		1.05874		25	-476	17.9945
		15.5839	15.9341	15.5787	17.5631		1.59167	1.07874	1.14216	1.14527		0.545077		29	-441	21.2712
		14.2754	13.4958	18.147	13.7975		0.926367	1.02121	0.590773	1.27253		0.804519		31	-435	22.1959
		15.753	17.0843	15.1446	15.0072		0.858995	1.66845	0.630158	1.21799		1.10623		17	-377	29.659
		16.4007	17.7239	16.3392	10.2888		1.30534	0.877375	1.69355	1.67246		0.546256		19	-440	29.4925
		14.2283	18.1586	13.7712	17.8586		0.72425	0.848609	0.984621	1.61793		0.798288		21	-465	21.5317
		15.6497	18.9041	11.6312	15.9068		0.800044	0.963674	0.630158	1.87243		0.0669496		23	-283	22.4033
		15.5503	18.1566	14.7082	20.5655		0.934788	0.891758	0.925544	1.1271		0.294561		25	-442	20.6986
		22.5242	19.799	12.8028	18.0188		1.12006	1.15066	0.886159	0.890769		0.317045		27	-359	27.3069
		21.9374	13.7765	13.0631	17.4133		0.875838	1.46709	1.24062	1.39978		0.43064		29	-408	21.2635
		20.4013	13.7699	14.6251	18.3548		0.640035	1.32325	1.06339	0.927127		0.874327		31	-382	32.7815
		17.1173	12.594	16.0755	15.9379		0.94321	0.417113	1.14216	0.727159		0.215238		17	-330	24.645
		14.0857	15.2678	19.6385	11.9506		0.6653	0.834225	1.77232	1.50885		0.16244		19	-448	22.1708
		13.8458	17.1061	20.8231	12.1232		0.77478	0.618478	0.57108	0.854411		0.907926		21	-442	22.8944
			19.1596	18.8426	11.6091		0.968702	0.747926	0.827082	0.690801		0.988427		23	-124	30.7732
			15.4741	19.6551	13.3487		0.804369	1.09312	0.80739	1.45432		1.05015		25	-259	44.1981
			15.0189	16.8784	10.6815		1.25412	0.532178	0.905852	0.599906		1.00333		27	-359	31.9148
			17.3534	15.4716	15.4928		1.27142	0.71916	1.37847	0.70898		1.44399		29	-323	38.5954
			13.7728	13.9245	13.3973		1.07249	1.29449	0.72862	1.50885		0.350643		31	21	29.2567
			16.4103	12.4098	14.4976		1.58279	0.733543	1.2997	0.672622		0.530509		17	-307	27.479
			20.6646	14.0316	11.2049		0.830316	0.704777	1.00431	0.618085		0.200081		19	-384	30.9833
			23.5974	13.9135	14.6364		0.899509	0.920525	0.945237	1.25435		0.617748		21	-422	39.9244
			22.911	14.7938	13.0449		0.986	0.460262	1.43755	0.672622		0.975375		23	-124	53.9338
			15.3796	14.4791	15.0172		0.968702	0.489029	0.984621	0.854411		0.395694		25	-224	32.2688
			21.1689	13.086	17.555		0.605439	0.733543	1.02401	0.690801		0.693619		27	-261	28.5811
			19.8665	14.992	17.939		0.864913	0.891758	0.905852	1.09074		0.99289		29	-257	28.1524
			16.5214	15.6806	10.9103		0.674632	0.704777	0.945237	1.1271		0.7609		17	151	26.6518
			14.463	13.3671	12.4857		0.882211	0.647244	0.886159	1.14527		0.837697		19	-380	29.6894
			17.9155	13.1468	13.3784		0.605439	0.647244	1.14216	1.14527		0.0538133		21	-352	23.6632
			17.1314	13.2581	15.7189		1.25412	0.632861	1.08308	0.690801		0.40563		23	16	33.8063
			18.4689	17.6799	16.385		1.08512	1.15066	0.905852	0.763516		1.23305		25	-212	25.5704
			17.0068	17.1981	14.6794		1.21386	1.27598	0.669543	0.781695		1.27027		27	-248	24.1058
			21.7072	19.1728	17.5157		1.5725	1.10481	0.64985	1.27253		0.521247		29	-181	25.2006
			22.712	15.7053	17.8152		0.818436	1.29154	0.945237	1.0362		1.14918		31	-256	25.7645
				14.4374	17.3898		0.947179	1.61832	1.06339	0.945306		0.379358		17	-226	34.8115
				16.7503	16.3923		1.07592	1.01145	1.39816	1.01802		0.651262		21	-336	28.8778
				13.0894	13.8659		1.1311	1.44715	0.512003	0.727159		1.22438		23	4	27.858
				11.8809	15.3855		1.27823	0.513505	0.72862	0.890769		1.08484		27	-206	26.7899
				12.1681	15.8999		0.882807	0.964768	0.80739	0.599906		0.710713		29	-109	27.3013
				12.6631	15.968		1.18627	0.855842	1.24062	0.454474		1.11246		31	-217	28.497
				11.2759	13.4091		0.827632	1.05813	1.00431	1.01802		0.0218146		17	-151	23.8767
				11.5196	10.8768		1.29662	0.964768	1.00431	1.10892		1.32745		19	393	26.8539
				13.6071	13.1238		0.781652	1.08925	0.925544	0.52719		1.15979		21	-392	12.002
				15.4294	14.1408		0.864415	1.27598	0.905852	0.618085		0.804772		23	4	27.7624
				14.9807	14.0432		1.06673	0.871403	0.64985	1.01802		0.792141		25	-87	24.5008
				16.4444	18.3926		0.689693	1.55608	0.748312	0.854411		0.490006		27	-168	28.8615
				16.9063	24.8126			0.918085	1.10278	1.1271		0.597791		29	-88	57.5833
				17.5147	20.6032			0.995889	0.80739	0.745338		0.119158		31	59	24.9796
				16.8367	16.4889			0.80916	0.787697	0.799874		0.973186		17	-71	24.9938
				15.3933	11.3657			0.591309	0.492311	0.981664		1.20088		19	-84	23.3175
				16.3194	13.2727			0.871403	0.57108	0.908948		0.735554		21	-305	39.6495
				16.1894	16.5948			1.61832	0.748312	0.636264		0.702713		23	86	20.5561
				17.286	16.4939			0.653552	1.54008	0.981664		0.658925		25	-72	24.2543
				13.5809	22.0229			0.746917	1.04574	0.799874		0.969733		27	-114	24.1598
				13.4572	23.8904			0.855842	0.798562	1.19981		0.958029		29	-88	57.5023
				14.3729	20.5111			0.793599	0.817575	0.890769		1.25848		17	-95	21.4379
				15.8646	25.4145			0.544627	0.665468	0.836232		1.08274		19	-78	23.9893
				18.3004	24.9399			0.778038	1.36896	0.763516		1.0936		21	-212	29.8089
				13.3387	18.4155			0.731356	0.627442	0.618085		0.834665		23	91	23.5257
				12.1905	16.4808			0.778038	0.722508	0.890769		0.493543		25	-51	22.3932
					13.5406			1.13818	1.25488	0.818053		1.23431		27	-109	23.2427
					14.9155			1.19971	0.684482	1.0362		2.26972		29	-109	27.2294
					16.732			0.645997	0.684482	0.799874		1.05057		17	59	32.2512
					14.3019			0.892091	1.29291	0.799874		2.26795		19	-26	27.5312
					13.6399			1.43042	1.36896	0.672622		0.102317		21	51	20.5008
					19.2169			1.1228	0.646455	0.908948		1.87942		23	136	18.6712
					22.8971			1.32276	1.10278	0.490832		0.803846		25	-11	22.0944
					18.5095			0.953614	1.15982	0.963485		1.35523		27	-110	23.1055
					18.7759			0.615235	0.912642	1.05438		1.31406		29	-95	19.7551
					21.1766			1.15357	1.38798	0.563548		1.11095		17	-152	22.145
					19.9564			1.6919	0.608428	1.1271		0.669872		19	116	21.499
					14.0461			1.30737	1.17883	0.763516		1.40231		21	-68	24.8504
					12.6775			1.03052	1.08376	0.509011		0.676777		23	142	28.01
					17.4742			1.61499	0.950669	0.472653		0.611601		25	13	27.6601
					21.1353			1.79956	1.2739	0.436295		0.857317		27	-67	24.8145
								1.13818	0.703495	0.418116		0.826834		29	251	17.8353
								1.13818	0.950669	0.399937		1.41056		31	24	24.6634
								0.645997	0.684482	0.399937		0.248837		17	52	18.8278
								0.769044	0.798562	0.811377		1.78941		19	-26	27.6884
								1.30737	0.760535	0.811377		1.22303		21	-23	23.548
								1.55347	1.46403	2.15826		0.251195		23	162	35.3439
								1.01514	0.931656	0.92497		0.149473		25	65	32.9935
								0.830567	0.551388	1.68767		1.05495		27	64	28.2386
								0.999757	1.44502	1.44425		0.680145		29	-4	24.4942
								1.16895	0.988696	0.908743		1.05925		31	-21	13.3841
								0.815186	0.817575	1.81749		2.27882		17	42	38.4722
								1.09204	0.912642	0.79515		0.931756		19	52	37.3281
								1.55347	0.798562	1.42802		1.05605		21	3	20.8194
								0.861329	1.21686	2.0609		1.07743		23	154	18.662
								1.84571	0.855602	1.60653		0.730754		25	53	17.886
								0.52295	0.988696	0.973653		1.19111		27	76	21.6366
								0.968995	1.00771	1.89862		1.88094		29	63	31.4091
									0.988696	1.18461		2.51636		31	59	18.7255
									0.608428	1.49293		1.3586		17	132	23.262
									0.931656	1.31443		1.9398		19	48	34.3446
									0.950669	1.44425		1.85778		21	10	31.0912
									0.608428	1.05479		0.176756		23	154	18.6723
									0.950669	1.28198		1.41275		25	120	19.2423
									0.912642	1.55784		0.906578		27	50	19.5817
									0.722508	1.78503		1.32643		29	-181	25.0712
									0.589415	0.989881		2.22433		31	54	24.5433
									0.494348	1.49293		1.84742		17	151	36.8472
									0.494348	0.941198		1.69215		19	82	29.3221
									0.551388	2.09335		0.997606		21	117	19.4596
									1.56839	1.00611		1.46841		25	98	24.5007
									0.882221	0.86006		1.50285		27	194	20.2309
									1.71543	1.15216		1.04678		29	-104	24.6127
									1.66642	1.36311		1.36365		31	60	32.3414
									1.76444	1.33066		0.484448		17	128	29.1164
									1.12728	1.73635		0.795341		19	79	27.2872
									0.857715	1.78503		1.28138		21	157	21.4501
									1.34784	1.36311		0.558887		23	256	23.4088
									0.882221	1.23329		0.296751		25	216	17.9077
									1.24981	1.60653		2.22568		27	198	18.6877
									0.75969	1.83371		0.475185		29	49	44.6499
									1.44586	1.00611		2.22122		31	-25	30.8153
									1.00475	1.2982		0.686461		17	251	28.5619
									1.44586	1.4118		1.36138		19	66	24.0088
									1.24981	1.99599		1.70612		21	177	20.8824
									0.808702	1.80126		1.55085		23	16	29.731
									1.07827	1.21707		1.54495		27	167	18.4182
									0.784196	1.33066		1.68389		29	49	44.2306
									1.05376	1.07102		0.797867		31	154	31.1524
									0.784196	1.84994		0.753911		17	270	20.3801
									1.42136	1.81749		0.738922		21	199	24.4957
									0.784196	1.97976		0.851423		25	270	17.5736
									0.955739	1.24952				27	313	21.2323
									1.05376	2.14204				29	251	18.0272
									0.955739	1.03856				31	219	17.7759
									1.10278	1.28198				17	344	22.7191
									0.75969	1.70389				19	369	22.286
									1.5929	1.97976				21	269	17.9609
									0.833209	1.34689				23	395	25.252
									1.22531	1.67144				25	278	26.3772
									1.15179	1.33066				27	388	50.3055
									0.955739	1.47671				29	267	16.911
									0.955739	1.47671				17	429	20.67
									1.81345	1.16838				19	393	26.8773
									1.54389	0.73024				21	295	20.1091
									1.02926	0.73024				23	437	26.223
									0.857715	1.26575				25	270	23.7008
									0.980245	1.37934				27	388	50.4175
									1.15179	1.23329				29	308	24.631
									0.75969	1.42802				17	443	26.4492
									0.882221	0.714012				19	450	17.8456
									0.980245	0.681557				21	377	18.7263
									0.931233	0.66533				25	309	18.0112
									1.12728	0.616647				27	454	19.5179
									0.661666	0.600419				29	337	24.5853
									1.6174	0.567964				21	390	22.8015
									0.75969	0.567964				25	315	23.0874
									0.955739	0.584192				31	299	19.4438
									1.42136	1.5976				21	414	20.9231
									0.686172	0.59485				25	61	27.8192
									1.29883	1.24069				31	345	20.5285
										1.10472				25	413	22.0067
										1.42764
										0.968756
										1.1897
										0.509872
										1.07073
										0.543863
										0.985752
										1.1897
										0.662833
										1.30867
										1.24069
										0.781803
										0.543863
										1.56361
										0.458884
										0.934764
										1.00275
										0.543863
										0.934764
										1.1727
										0.900773
										0.815794
										0.492876
										0.696824
										0.883777
										0.71382
										0.628842
										1.01974
										1.13871
										0.458884
										0.83279
										1.00275
										0.59485
										0.781803
										1.01974
										1.22369
										0.543863
										0.917769
										0.71382
										0.458884
										1.01974
										0.696824
										0.917769
										0.815794
										0.59485
										0.764807
										1.00275
										0.815794
										0.71382
										0.71382
										0.95176
										0.662833
										0.883777
										0.560859
										0.781803
										0.407897
										0.47588
										0.781803
										0.509872
										0.458884
										1.15571
										0.71382
										0.509872
										0.373906
										0.441889
										0.390902
										0.373906
										0.339914
										0.339914
										0.373906
										0.339914
										0.288927
										0.23794

[truncated: 4 more sheets: Fig S14, Fig S16, FigS15, Fig S17]
